# Supplementary material for: Self-Assembled Cannabigerol-Based Nanoparticles: Design, Synthesis, and Antiproliferative Activity
Source: Pharmaceutics. 2025 May 11;17(5):636. doi: 10.3390/pharmaceutics17050636 (PMC12114796; doi:10.3390/pharmaceutics17050636)
Supplement: Supplementary file 1 [file pharmaceutics-17-00636-s001.zip]

Archive with 1 entries (1 files):
- pharmaceutics-3555031-supplementary.pdf
